# Supplementary material for: Logistic regression analysis of ultrasound findings in predicting the malignant and benign phyllodes tumor of breast
Source: PLoS One. 2022 Mar 24;17(3):e0265952. doi: 10.1371/journal.pone.0265952 (PMC8947023; doi:10.1371/journal.pone.0265952)
Supplement: S1 Data — (XLSX) [file pone.0265952.s001.xlsx]

## Sheet: Sheet1
patient list	age	size(cm)	BI-RADS (1:BI-RADS 4 and above)	vascular(0:poor;1:abundant)	shape(0:regular;1:lobulated)
1	27	4.4	1	1	0
2	45	3.2	1	1	1
3	54	2.1	1	0	1
4	45	3.4	1	0	0
5	42	1.4	0	0	0
6	53	2.6	1	0	0
7	36	4.7	0	0	0
8	43	3.5	1	0	0
9	36	5.1	1	1	0
10	25	1.8	0	0	0
11	39	1.4	0	0	0
12	25	5.4	1	0	0
13	18	2.0	0	0	0
14	39	3.9	1	1	1
15	21	1.6	1	0	0
16	38	6.3	0	0	1
17	19	1.5	0	0	0
18	19	1.3	0	0	0
19	40	3.3	1	0	1
20	25	8.2	1	1	1
21	24	1.6	0	0	0
22	43	10.7	1	1	1
23	45	2.5	0	0	0
24	24	2.0	0	0	0
25	23	4.0	0	0	0
26	45	1.5	1	0	1
27	37	3.2	1	0	1
28	45	2.2	1	0	1
29	39	3.7	0	0	0
30	27	2.0	0	0	1
31	43	4.2	1	0	0
32	26	2.2	0	0	0
33	42	2.0	0	0	0
34	22	1.9	0	0	0
35	46	3.0	1	0	0
36	37	1.7	0	0	0
37	24	4.0	0	0	0
38	29	2.6	1	0	0
39	46	2.5	0	0	0
40	50	5.1	1	1	1
41	59	3.9	1	1	1
42	45	2.7	0	0	0
43	62	5.3	0	1	1
44	52	5.2	1	0	1
45	42	3.8	0	0	0
46	50	5.3	1	0	1
47	52	2.9	1	0	1
48	53	3.1	1	0	1
49	20	10	1	1	1
50	54	4.5	0	0	1
51	43	5.0	1	1	1
52	36	8.1	1	0	1
53	53	2.4	1	0	1
54	25	9.8	1	1	1
55	46	6.0	0	0	0
56	53	2.6	1	0	0
57	50	5.5	1	1	1
58	57	6.2	1	1	1
59	57	4.2	0	0	1
60	47	3.2	1	1	1
61	45	1.9	1	0	1
62	49	3.3	0	0	0
63	47	4.4	1	0	1
64	48	3.3	1	0	1
65	51	2.1	1	1	1
66	54	4.5	1	0	1
67	66	1.6	0	0	0
68	43	2.1	1	0	1
69	52	14	1	1	1
70	57	6.2	1	1	1
71	49	5.1	1	1	1
72	40	17	1	0	1
73	44	12	1	1	1
74	53	8.4	1	1	1
75	51	3.3	1	0	1
76	41	7.0	1	1	1
77	25	9.8	1	1	1
78	47	3.1	0	1	1
79	54	2.5	0	0	1
